# Supplementary material for: Analysis of Microbiota and Mycobiota in Fungal Ball Rhinosinusitis: Specific Interaction between Aspergillus fumigatus and Haemophilus influenza?
Source: J Fungi (Basel). 2021 Jul 10;7(7):550. doi: 10.3390/jof7070550 (PMC8305266; doi:10.3390/jof7070550)
Supplement: Supplementary file 1 [file jof-07-00550-s001.zip]

Archive with 1 entries (1 files):
- jof-1224643-supplementary.pdf
